# Supplementary material for: Binary Enterotoxin Producing Clostridium perfringens Isolated in Blood Cultures: Case Report and Review of the Literature
Source: Microorganisms. 2024 May 28;12(6):1095. doi: 10.3390/microorganisms12061095 (PMC11205559; doi:10.3390/microorganisms12061095)
Supplement: Supplementary file 1 [file microorganisms-12-01095-s001.zip]

Archive with 1 entries (1 files):
- microorganisms-2965109-supplementary.pdf
